# Supplementary material for: The volume of outpatient office visits did not increase for specialties that were more likely to adopt telehealth
Source: Health Aff Sch. 2025 Nov 25;3(12):qxaf227. doi: 10.1093/haschl/qxaf227 (PMC12672024; doi:10.1093/haschl/qxaf227)
Supplement: qxaf227_Supplementary_Data [file qxaf227_supplementary_data.zip]

Archive with 2 entries (2 files):
- Supplemental Material (final edits).docx
- HAS Research Letter - Disclosure Forms.pdf
